# Supplementary material for: The hitchhiker's guide to Europe: the infection dynamics of an ongoing Wolbachia invasion and mitochondrial selective sweep in Rhagoletis cerasi
Source: Mol Ecol. 2016 Mar 15;25(7):1595–609. doi: 10.1111/mec.13571 (PMC4950298; doi:10.1111/mec.13571)
Supplement: Supplementary file 2 — Table S1 Locality information, frequency of Wolbachia infections (wCer1, wCer1&2), frequencies of different haplotypes, and association of Wolbachia with the respective haplotype. Table S2 Summary of microsatellite data chi‐square tests for Hardy–Weinberg Equilibrium. Table S3 Results from amova analysis based on infection status. Table S4 Results from pairwise F ST analysis. Table S5 Results from amova analysis based in R. cerasi host plants. Table S6 Principal coordinate analysis (PCoA) of different R. cerasi populations, based on Nei distances. Table S7 Mating table used to derive model (A4), (A5), (A6), (A7). Modified from Turelli et al. (1992). [file MEC-25-1595-s002.xls]

## Sheet: Tab S1
Table S1: Locality information, frequency of Wolbachia infections (wCer1, wCer1&2), frequencies of different haplotypes and association of Wolbachia with the respective haplotype.
Population #	Location	host	year	n used for Wolbachia diagnosis	wCer1	wCer1&2	% wCer1	% wCer1&2	Haplotype 1	Haplotype 2	wCer1 HT 1	wCer1 HT 2	wCer1&2 HT 1	wCer1&2 HT 2	% wCer1 HT 1	% wCer1 HT 2	% wCer1&2 HT 1	% wCer1&2 HT 2	n used for microsatellite genotyping
1-1	Kiel	L. xylosteum	1998	13	0	13	0	100
1-2	Ahrensfelde	L. xylosteum	1999	20	5	15	25	75
1-3	Ahrensburg	P. avium	1999	10	2	8	20	80
1-4	Hildesheim	L. xylosteum	1999	16	13	3	81.25	18.75
1-5	Berlin	P. avium	1999	3	3		100	0
1-6	Frankfurt/Oder	P. avium	1999	3	3		100	0
1-7	Gräfenhainichen	L. xylosteum	1999	3	3		100	0
1-8	Witzenhausen	L. xylosteum	1999	6	5	1	83.3333	16.6667
1-9	Gosberg	L. xylosteum	1999	9	0	9	0	100
1-10	Dossenheim	L. xylosteum	1999	10	0	10	0	100
1-11	Tiefenbach	L. xylosteum	1999	10	0	10	0	100
2-1	Flensburg	L. xylosteum	2001	6	0	6	0	100	0	6	0	0	0	6	0	0	0	100
2-2	Bremen	L. xylosteum	2000	10	0	10	0	100	0	10	0	0	0	10	0	0	0	100
2-3	Hannover	L. xylosteum	2000	10	1	9	10	90	1	9	1	0	0	9	10	0	0	90
2-4	Osnabrück	L. xylosteum	2000	10	0	10	0	100	0	10	0	0	0	10	0	0	0	100
2-5	Hildesheim	L. xylosteum	2000	10	0	10	0	100	1	9	0	0	1	9	0	0	10	90
2-6	Magdeburg	P. avium	2000	10	10	0	100	0	10	0	10	0	0	0	100	0	0	0
2-7	Overhagen	L. xylosteum	2000	10	0	10	0	100	2	8	0	0	2	8	0	0	20	80
2-8	Witzenhausen	P. avium	2000	10	0	10	0	100	0	10	0	0	0	10	0	0	0	100
2-9	Elende	P. avium	2000	10	10	0	100	0	10	0	10	0	0	0	100	0	0	0
2-10	Halle	L. xylosteum	2000	18	13	5	72.2222	27.7778	18	0	13	0	5	0	72.2222	0	27.7778	0
2-11	Höhnstedt	P. avium	2000	10	10	0	100	0	10	0	10	0	0	0	100	0	0	0
2-12	Limburg	L. xylosteum	2001	7	7	0	100	0	7	0	7	0	0	0	100	0	0	0
2-13	Giessen	L. xylosteum	2001	10	9	1	90	10	9	1	9	0	0	1	90	0	0	10
2-14	Alsfeld	L. xylosteum	2000	10	5	5	50	50	7	3	5	0	2	3	50	0	20	30
2-15	Mayen	L. xylosteum	2001	10	10	0	100	0	10	0	10	0	0	0	100	0	0	0
2-16	Idstein	L. xylosteum	2001	10	9	1	90	10	9	1	9	0	0	1	90	0	0	10
2-17	Steinau	L. xylosteum	2000	15	13	2	86.6667	13.3333	15	0	13	0	2	0	86.6667	0	13.3333	0
2-18	Mainz	P. avium	2001	10	5	5	50	50	5	5	5	0	0	5	50	0	0	50
2-19	Würzburg	P. avium	2000	10	0	10	0	100	1	9	0	0	1	9	0	0	10	90
2-20	Freisen	L. xylosteum	2001	10	10	0	100	0	10	0	10	0	0	0	100	0	0	0
2-21	Kaiserslautern	L. xylosteum	2001	10	9	1	90	10	9	1	9	0	0	1	90	0	0	10
2-22	Iptingen	P. avium	2000	10	0	10	0	100	0	10	0	0	0	10	0	0	0	100
3-1	Moorburg	P. avium	2008	8		8	0	100	0	8				8	0	0	0	100	7
3-2	Martfeld	P. avium	2008	8		8	0	100		8				8	0	0	0	100	7
3-3	Prenzlau	P. avium	2008	16		16	0	100	0	16				16	0	0	0	100	16
3-4	Wuthenow	P. avium	2008	16		16	0	100	1	15			1	15	0	0	6.25	93.75
3-5	Cremmlingen	P. avium	2008	16		16	0	100	0	16				16	0	0	0	100
3-6	Frankfurt/Oder	P. avium	2008	16	15	1	93.75	6.25	15	1	15			1	93.75	0	0	6.25	16
3-7	Thüste	P. avium	2008	16		16	0	100	0	16				16	0	0	0	100
3-8	Stecklenberg	P. avium	2008	16	16		100	0	16		16				100	0	0	0
3-9	Witzenhausen	L. xylosteum	2008	16	7	9	43.75	56.25	7	9	7			9	43.75	0	0	56.25
3-10	Plößnitz	P. avium	2008	15	15		100	0	15	0	15				100	0	0	0	16
3-11	Witterda	P. avium	2008	16	15	1	93.75	6.25	14	2	14	1		1	87.5	6.25	0	6.25
3-12	Weimar	L. xylosteum	2008	16	15	1	93.75	6.25	15	1	15			1	93.75	0	0	6.25
3-13	Schleinitz	P. avium	2008	15	15		100	0	15	0	15				100	0	0	0
3-14	Pesterwitz	P. cerasus	2008	16	16		100	0	16	0	16				100	0	0	0
3-15	Drsden-Pillnitz	P. avium	2008	16	16		100	0	16	0	16				100	0	0	0
3-16	Bad Neuenahr-Ahrweiler	P. avium	2008	16		16	0	100	0	16				16	0	0	0	100
3-17	Lahnau	L. xylosteum	2008	16	14	2	87.5	12.5	16	0	14		2		87.5	0	12.5	0
3-18	Giessen	L. xylosteum	2008	16	5	11	31.25	68.75	6	10	5		1	10	31.25	0	6.25	62.5	14
3-19	Lich	P. avium	2008	16	15	1	93.75	6.25	16	0	15		1		93.75	0	6.25	0
3-20	Reichelsheim/Beienheim	P. avium	2008	16	14	2	87.5	12.5	14	2	14			2	87.5	0	0	12.5
3-21	Mechtildshausen	P. avium	2008	16	16		100	0	16	0	16				100	0	0	0
3-22	Stockstadt/Rhein	P. avium	2008	16	14	2	87.5	12.5	14	2	14			2	87.5	0	0	12.5	16
3-23	Ober-Ramstadt	P. avium	2008	15	14	1	93.3333	6.66667	14	1	14			1	93.3333	0	0	6.66667
3-24	Ober-Ramstadt	L. xylosteum	2008	15	15		100	0	15	0	15				100	0	0	0
3-25	Würzburg	L. xylosteum	2008	16		16	0	100	0	16				16	0	0	0	100
3-26	Forchheim	P. avium	2008	16		16	0	100	0	16				16	0	0	0	100
3-27	Freinsheim	P. avium	2008	8		8	0	100	0	8				8	0	0	0	100
3-28	Dossenheim	P. avium	2008	16		16	0	100	0	16				16	0	0	0	100	8
3-29	Kraichtal-Oberacker	P. avium	2008	8		8	0	100	0	8				8	0	0	0	100
3-30	Sasbach-Jechtingen	P. avium	2008	8		8	0	100	0	8				8	0	0	0	100	8
3-31	Memmingen	P. avium	2008	8		8	0	100	0	8				8	0	0	0	100
3-32	Überlingen	P. avium	2008	8		8	0	100	0	8				8	0	0	0	100
3-33	Immenstaad	P. avium	2008	8		8	0	100		8				8	0	0	0	100	8
3-34	Bavendorf	P. avium	2008	8		8	0	100	0	8				8	0	0	0	100
4-1	Lich	P. avium	2014	10	10	0	100	0	10	0	10				100	0	0	0
4-2	Heuchelheim	P. avium	2014	10	6	4	60	40	7	3	6		1	3	60	0	10	30
4-3	Witzenhausen	P. avium	2014	10	0	10	0	100	0	10				10	0	0	0	100
4-4	Höhnstedt	P. avium	2014	9	9	0	100	0	6	3	6	3			66.6667	33.3333	0	0
Por	Por, Castello Branco	P. avium	2009	8	8	0	100	0	8		8		0	0	100	0	0	0
Fra	Fra, Toulouse	P. avium	2001	10	0	10	0	100		10	0			10	0	0	0	100
Ch	Ch, Wädenswil	P. avium	1998	10	0	10	0	100		10	0			10	0	0	0	100
Ita1	Ita, S. Stefano in Aspromonte	P. avium	2000	10	8	2	80	20	8	2	8			2	80	0	0	20
Ita2	Ita, Tempio	P. avium	2001	10	0	10	0	100		10	0			10	0	0	0	100
Ita3	Ita, Zafferana	P. avium	2001	10	10	0	100	0	10		10			0	100	0	0	0
Ita4	Ita, Tonnara	P. avium	2001	10	0	10	0	100		10	0			10	0	0	0	100
Nor	Nor, Grimstad	P. avium	1998	8	8	0	100	0	8		8			0	100	0	0	0
Dan1	Dan, Århus	L. xylosteum	2001	8	0	8	0	100		8	0			8	0	0	0	100
Dan2	Dan, Kolding	L. xylosteum	2001	8	0	8	0	100		8	0			8	0	0	0	100
Dan3	Dan, Odense	L. xylosteum	2001	10	9	1	90	10	8	2	8		1	1	80	0	10	10
Hun1	Hun, Kecskemét	P. avium	2001	10	10	0	100	0	10		10			0	100	0	0	0
Hun2	Hun, Kiskunlacháza	P. avium	2001	10	1	9	10	90	1	9	1			9	10	0	0	90
Hun3	Hun, Kiskunhalas	P. avium	2001	9	9	0	100	0	9	0	9			0	100	0	0	0
Cz1	Cz, Crumlov	L. xylosteum	2001	10	0	10	0	100	0	10	0			10	0	0	0	100
Cz2	Cz, Pilsen	P. avium	2000	8	7	1	87.5	12.5	7	1	7			1	87.5	0	0	12.5
Pol	Pol, Slesia	P. avium	2000	9	9	0	100	0	9	0	9			0	100	0	0	0
Cro	Cro, Split	P. avium	1999	9	9	0	100	0	9	0	9			0	100	0	0	0
Bul	Bul, Sofia	P. avium	1999	9	9	0	100	0	9	0	9			0	100	0	0	0
Rom	Rom, Cracaoani	P. avium	2000	10	10	0	100	0	10	0	10			0	100	0	0	0
Ucr	Ucr, Yalta	P. avium	1999	10	10	0	100	0	10	0	10			0	100	0	0	0
	total			1032	534	498			514	415	495	4	20	410					116

## Sheet: Tab S2 
Table S2: Summary of microsatellite data χ2 Tests for Hardy-Weinberg Equilibrium.
Summary of Chi-Square Tests for Hardy-Weinberg Equilibrium
Data Sheet	RcD standard data
Data Title	Rc D Transect
No. Loci	7
No. Samples	116
No. Pops.	10
Pop	Locus	DF	ChiSq	Prob	Signif	Orig. Order	P rank	local alpha	Sig. Bonferroni-Holm
pop3-10	84-42	10	30.7089	0.000655309	***	33	70	0.000714286	*
pop3-3	83-44	3	16.0219	0.0011223	**	17	69	0.000724638	ns
pop3-6	84-42	10	28.7937	0.00134556	**	26	68	0.000735294	ns
pop3-6	83-44	3	15.1042	0.00172976	**	24	67	0.000746269	ns
pop3-18	76-1	15	30.0873	0.0116106	*	69	66	0.000757576	ns
pop3-22	84-42	28	46.35	0.0160287	*	12	65	0.000769231	ns
pop3-6	83-26	21	36.0417	0.0216308	*	25	64	0.00078125	ns
pop3-1	83-26	6	14.7778	0.0220573	*	46	63	0.000793651	ns
pop3-18	83-44	6	13.6295	0.0340602	*	66	62	0.000806452	ns
pop3-30	76-1	15	25.8133	0.0400311	*	6	61	0.000819672	ns
pop3-2	76-7	3	8	0.0460117	*	56	60	0.000833333	ns
pop3-30	83-16	3	7.77778	0.0508347	ns	1	59	0.000847458	ns
pop3-2	84-42	6	11.8	0.0665822	ns	54	58	0.000862069	ns
pop3-18	83-16	6	11.7529	0.0677149	ns	64	57	0.000877193	ns
pop3-10	82-46	15	23.6398	0.0714681	ns	30	56	0.000892857	ns
pop3-30	82-46	6	11.5102	0.0738311	ns	2	55	0.000909091	ns
pop3-10	83-16	3	6.50646	0.0894081	ns	29	54	0.000925926	ns
pop3-22	83-26	10	14.9956	0.132224	ns	11	53	0.000943396	ns
pop3-22	76-7	10	13.8542	0.179748	ns	14	52	0.000961538	ns
pop3-1	84-42	6	8.75	0.188134	ns	47	51	0.000980392	ns
pop3-1	76-1	3	4.67063	0.197566	ns	48	50	0.001	ns
pop3-6	76-7	6	8.38272	0.211384	ns	28	49	0.00102041	ns
pop3-28	82-46	10	13.16	0.214863	ns	37	48	0.00104167	ns
pop3-18	83-26	15	18.5625	0.234248	ns	67	47	0.00106383	ns
pop3-28	83-16	3	4.21224	0.239439	ns	36	46	0.00108696	ns
pop3-1	76-7	3	4.16	0.244697	ns	49	45	0.00111111	ns
pop3-30	76-7	6	7.77778	0.25484	ns	7	44	0.00113636	ns
pop3-3	76-1	3	3.97959	0.263676	ns	20	43	0.00116279	ns
pop3-33	76-1	3	3.95465	0.266403	ns	62	42	0.00119048	ns
pop3-6	83-16	10	12.2507	0.268627	ns	22	41	0.00121951	ns
pop3-22	83-16	10	12.1233	0.276891	ns	8	40	0.00125	ns
pop3-3	83-26	28	31.8208	0.281866	ns	18	39	0.00128205	ns
pop3-10	76-1	10	12	0.285057	ns	34	38	0.00131579	ns
pop3-2	83-44	6	7.28	0.295727	ns	52	37	0.00135135	ns
pop3-28	76-7	3	3.60667	0.307189	ns	42	36	0.00138889	ns
pop3-30	83-44	6	7.11111	0.310694	ns	3	35	0.00142857	ns
pop3-18	82-46	10	11.1006	0.349735	ns	65	34	0.00147059	ns
pop3-10	83-44	6	6.016	0.4214	ns	31	33	0.00151515	ns
pop3-33	82-46	21	20.4444	0.493287	ns	58	32	0.0015625	ns
pop3-3	76-7	3	2.33333	0.506165	ns	21	31	0.0016129	ns
pop3-28	83-26	6	5	0.543813	ns	39	30	0.00166667	ns
pop3-33	76-7	3	2.07407	0.557176	ns	63	29	0.00172414	ns
pop3-1	82-46	10	7.93333	0.635349	ns	44	28	0.00178571	ns
pop3-30	83-26	3	1.66667	0.64437	ns	4	27	0.00185185	ns
pop3-28	76-1	3	1.66667	0.64437	ns	41	26	0.00192308	ns
pop3-2	83-16	1	0.2	0.654721	ns	50	25	0.002	ns
pop3-3	83-16	6	4.11637	0.660932	ns	15	24	0.00208333	ns
pop3-33	83-26	15	12	0.679029	ns	60	23	0.00217391	ns
pop3-28	84-42	1	0.163265	0.686168	ns	40	22	0.00227273	ns
pop3-22	76-1	6	3.77257	0.707421	ns	13	21	0.00238095	ns
pop3-1	83-16	10	7	0.725445	ns	43	20	0.0025	ns
pop3-6	82-46	15	11.2451	0.73503	ns	23	19	0.00263158	ns
pop3-18	76-7	21	16.4349	0.744739	ns	70	18	0.00277778	ns
pop3-2	76-1	3	0.887755	0.828382	ns	55	17	0.00294118	ns
pop3-1	83-44	1	0.0414201	0.838729	ns	45	16	0.003125	ns
pop3-2	83-26	15	9.57143	0.845798	ns	53	15	0.00333333	ns
pop3-33	84-42	1	0.0355556	0.850436	ns	61	14	0.00357143	ns
pop3-6	76-1	10	5.5565	0.851047	ns	27	13	0.00384615	ns
pop3-33	83-16	3	0.77	0.856628	ns	57	12	0.00416667	ns
pop3-22	82-46	28	20.2078	0.856773	ns	9	11	0.00454545	ns
pop3-22	83-44	1	0.0166493	0.897332	ns	10	10	0.005	ns
pop3-33	83-44	6	2.16049	0.904362	ns	59	9	0.00555556	ns
pop3-10	76-7	3	0.536982	0.910695	ns	35	8	0.00625	ns
pop3-28	83-44	6	1.6158	0.951435	ns	38	7	0.00714286	ns
pop3-18	84-42	10	3.6436	0.961996	ns	68	6	0.00833333	ns
pop3-2	82-46	10	3.57143	0.964617	ns	51	5	0.01	ns
pop3-3	82-46	28	10.9343	0.998404	ns	16	4	0.0125	ns
pop3-30	84-42	10	0.888889	0.9999	ns	5	3	0.0166667	ns
pop3-3	84-42	10	0.548697	0.99999	ns	19	2	0.025	ns
pop3-10	83-26	21	2.0346	1	ns	32	1	0.05	ns
Key: ns=not significant, * P<0.05, ** P<0.01, *** P<0.001

## Sheet: Tab S3
Table S3: Results from AMOVA among different infection regions (singly infected, doubly infected and transition zone), among populations, among and within individuals.
Results of Analysis of Molecular Variance
Input as Allelic Distance Matrix for F-Statistics Analysis
Data Sheet	RcD regional data (2)
Data Title	Rc D Transect
No. Samples	116
No. Pops	10
No. Regions	4
No. Permutations	999	No. PW Pop Permutations	9999
N1	21.6029	N2	25.4494	N3	55.2184
SSTOT	520.142
Pop	pop3-3	pop3-1	pop3-2	pop3-28	pop3-30	pop3-33	pop3-10	pop3-22	pop3-18	pop3-6
n	32	14	14	16	16	16	32	32	28	32
SSWP	65.3125	31.2143	28.2857	36.875	34.875	31.8125	66.625	69.9375	56.9286	64.4688
Region	doubleN	doubleS	single	trans
n	60	48	32	92
SSWR	130.633	110	66.625	204.065
Summary AMOVA Table
Source	df	SS	MS	Est. Var.	%
Among Regions	3	8.81869	2.93956	0	0
Among Pops	6	24.9887	4.16479	0.0694931	0.0304718
Among Indiv	106	282.335	2.66354	0.452458	0.198397
Within Indiv	116	204	1.75862	1.75862	0.771132
Total	231	520.142		2.28057	1
F-Statistics	Value	P(rand >= data)
Frt	-0.0119943	0.998
Fsr	0.0304718	0.001
Fst	0.018843	0.001
Fis	0.204632	0.001
Fit	0.219619	0.001
Frt max	0.34821
F'rt	-0.0344454
Fsr max	0.36577
F'sr	0.0833085
Nm	13.0175
Probability, P(rand >= data), for Frt, Fsr, Fst, Fis and Fit is based on standard permutation across the full data set.
Frt = AR / (WI + AI + AP + AR) = AR / TOT
Fsr = AP / (WI + AI + AP)
Fst = (AP + AR) / (WI + AI + AP + AR) = (AP + AR) / TOT
Fis = AI / (WI + AI)
Fit = (AI + AP + AR) / (WI + AI + AP + AR) = (AI + AP + AR) / TOT
Nm = [(1 / Fst) - 1] / 4
Key: AR = Est. Var. Among Regions, AP = Est. Var. Among Pops, AI = Est. Var. Among Individuals, WI = Est. Var. Within Individuals
Warning! Negative Among Regions Est. Var. of -0.027 converted to zero for pie chart presentation!

## Sheet: Tab S4
Table S4: Results from pairwise Fst analysis.
Fst	pop3-1	pop3-2	pop3-3	pop3-6	pop3-10	pop3-18	pop3-22	pop3-28	pop3-30	pop3-33
pop3-1	#
pop3-2	0.003	#
pop3-3	0.024	-0.018	#
pop3-6	-0.002	-0.001	-0.013	#
pop3-10	0.001	-0.01	-0.011	-0.014	#
pop3-18	0.019	0.009	0.035	0.023	0.037	#
pop3-22	0.013	-0.009	-0.007	-0.014	0.002	0.027	#
pop3-28	0.035	0.012	0.013	0.008	0.048	0.048	0.033	#
pop3-30	0.004	-0.017	-0.011	-0.002	-0.01	0.076	0.004	0.026	#
pop3-33	0.001	-0.032	0.002	0.005	-0.004	-0.009	-0.004	0.053	0.017	#
lbci	pop3-1	pop3-2	pop3-3	pop3-6	pop3-10	pop3-18	pop3-22	pop3-28	pop3-30	pop3-33
pop3-1	#
pop3-2	-0.034	#
pop3-3	-0.025	-0.043	#
pop3-6	-0.044	-0.017	-0.031	#
pop3-10	-0.024	-0.027	-0.025	-0.042	#
pop3-18	-0.014	-0.024	-0.009	-0.027	0.011	#
pop3-22	-0.03	-0.036	-0.025	-0.034	-0.01	-0.005	#
pop3-28	-0.04	-0.034	-0.03	-0.03	-0.018	-0.018	-0.01	#
pop3-30	-0.038	-0.055	-0.037	-0.049	-0.025	0.005	-0.032	-0.007	#
pop3-33	-0.046	-0.085	-0.024	-0.031	-0.029	-0.041	-0.017	-0.034	-0.023	#
ubci	pop3-1	pop3-2	pop3-3	pop3-6	pop3-10	pop3-18	pop3-22	pop3-28	pop3-30	pop3-33
pop3-1	#
pop3-2	0.065	#
pop3-3	0.095	0.004	#
pop3-6	0.031	0.014	0.003	#
pop3-10	0.048	0.004	0.005	0.003	#
pop3-18	0.057	0.057	0.087	0.065	0.07	#
pop3-22	0.058	0.017	0.013	0.004	0.013	0.07	#
pop3-28	0.111	0.05	0.063	0.048	0.11	0.11	0.072	#
pop3-30	0.049	0.023	0.02	0.038	0.008	0.142	0.04	0.059	#
pop3-33	0.067	0.01	0.02	0.043	0.018	0.025	0.009	0.148	0.049	#
Fst .. Weir & Cockerham (1984) estimation of Fst
lbci .. lower boundary of 95 % confidence interval
ubci .. upper boundary of 95 % confidence interval
All calculations on this page performed in FSTAT (Goudet 1995)

## Sheet: Tab S5
Table S5: Results from AMOVA among different R. cerasi host forms (Prunus and Lonicera infesting), among populations, among and within individuals.
Results of Analysis of Molecular Variance
Input as Allelic Distance Matrix for F-Statistics Analysis
Data Sheet	RcD host data
Data Title	Rc D Transect
No. Samples	116
No. Pops	10
No. Regions	2
No. Permutations	999	No. PW Pop Permutations	999
N1	22.2794	N2	27.7302	N3	49.2414
SSTOT	520.142
Pop	pop3-30	pop3-3	pop3-28	pop3-1	pop3-2	pop3-33	pop3-6	pop3-10	pop3-22	pop3-18
n	16	32	16	14	14	16	32	32	32	28
SSWP	34.875	65.3125	36.875	31.2143	28.2857	31.8125	66.625	69.9375	64.4688	56.9286
Region	prunus	lonicera
n	204	28
SSWR	456.27	56.9286
Summary AMOVA Table
Source	df	SS	MS	Est. Var.	%
Among Regions	1	6.94406	6.94406	0.0693778	0.0300126
Among Pops	8	26.8634	3.35792	0.0311671	0.0134828
Among Indiv	106	282.335	2.66354	0.452458	0.195732
Within Indiv	116	204	1.75862	1.75862	0.760773
Total	231	520.142		2.31162	1
F-Statistics	Value	P(rand >= data)
Frt	0.0300126	0.001
Fsr	0.0138999	0.006
Fst	0.0434953	0.001
Fis	0.204632	0.001
Fit	0.239227	0.001
Frt max	0.365829
F'rt	0.0820398
Fsr max	0.365581
F'sr	0.0380214
Nm	5.49774
Probability, P(rand >= data), for Frt, Fsr, Fst, Fis and Fit is based on standard permutation across the full data set.
Frt = AR / (WI + AI + AP + AR) = AR / TOT
Fsr = AP / (WI + AI + AP)
Fst = (AP + AR) / (WI + AI + AP + AR) = (AP + AR) / TOT
Fis = AI / (WI + AI)
Fit = (AI + AP + AR) / (WI + AI + AP + AR) = (AI + AP + AR) / TOT
Nm = [(1 / Fst) - 1] / 4
Key: AR = Est. Var. Among Regions, AP = Est. Var. Among Pops, AI = Est. Var. Among Individuals, WI = Est. Var. Within Individuals

## Sheet: Tab S6
Table S6: Principal coordinate analysis of different R. cerasi populations. The first 3 axes of the PCoA explain cumulatively 68.25% of the total variation.
Principal Coordinates Analysis (PCoA)
PCoA via Covariance matrix with data standardization
Data Sheet	NeiP
Data Title	Rc D Transect
No. Samples	10
Percentage of variation explained by the first 3 axes
Axis	1	2	3
%	32.9985	20.3517	14.8962
Cum %	32.9985	53.3502	68.2465
Eigen Values by Axis and Sample Eigen Vectors
Axis No.	1	2	3	4	5	6	7	8	9
EigenValue	0.0499387	0.0307996	0.0225434	0.0187634	0.0101497	0.0083264	0.00482611	0.00372288	0.00226616
pop3-30	-0.0250029	-0.0195771	-0.125086	0.0196507	0.000719716	0.00965079	-0.0211048	-0.00110112	-0.0113191
pop3-22	-0.024517	0.0163538	0.0263461	-0.0573638	0.00117936	-0.0114602	-0.0484257	-0.00569965	0.019194
pop3-3	0.0443781	0.0575026	0.035106	0.0427708	-0.000738718	-0.0332599	-0.00703554	-0.0307142	-0.0215263
pop3-6	-0.0303851	0.0479545	-0.017062	-0.00123758	-0.0357465	-0.0509944	0.0185107	0.0318568	0.00522477
pop3-10	0.00528878	-0.00568647	-0.0133894	0.0198594	0.0774751	-0.0146946	0.021158	-0.00445368	0.018682
pop3-28	0.109024	-0.119131	0.00466921	-0.0029257	-0.0346032	-0.00955839	0.009109	-0.00927444	0.00831717
pop3-1	-0.061125	-0.0623549	0.0421372	-0.0511707	0.0266651	0.000906208	0.00451581	0.0157223	-0.0277519
pop3-2	-0.0738751	-0.0196866	0.0510293	0.0902901	-0.0139534	0.0328421	-0.00945855	0.011922	0.00717287
pop3-33	0.135652	0.0691818	0.00488792	-0.0179023	0.00598574	0.0444963	0.00107911	0.0203831	-0.00330565
pop3-18	-0.0794376	0.0354437	-0.00863793	-0.0419708	-0.0269831	0.0320722	0.0316521	-0.0286411	0.00531201

## Sheet: Tab S7
Table S7: Mating table used to derive model (S4)-(S7). Modified from Turelli et al. (1992)
♀ x ♂	frequency	WM1	WM2	ØM1	ØM2
WM1 x W	pw1(pw1+pw2)	F1[(1-µ)+µtH]		F1µ(1-t)H
WM1 x Ø	pw1(pØ1+pØ2)	F1(1-µ)		F1µ
WM2 x W	pw2(pw1+pw2)		F2[(1-µ)+µtH]		F2µ(1-t)H
WM2 x Ø	pw2(pØ1+pØ2)		F2(1-µ)		F2µ
ØM1 x W	pØ1(pw1+pw2)	tH		(1-t)H
ØM1 x Ø	pØ1(pØ1+pØ2)			1
ØM2 x W	pØ2(pw1+pw2)		tH		(1-t)H
ØM2 x Ø	pØ2(pØ1+pØ2)				1
